# Supplementary material for: Effective Extracorporeal Photopheresis of Patients with Transplantation Induced Acute Intestinal GvHD and Bronchiolitis Obliterans Syndrome
Source: Biomedicines. 2022 Aug 4;10(8):1887. doi: 10.3390/biomedicines10081887 (PMC9405770; doi:10.3390/biomedicines10081887)
Supplement: Supplementary file 1 [file biomedicines-10-01887-s001.zip]

Archive with 1 entries (1 files):
- biomedicines-1838095-supplementary.pdf
